# Supplementary material for: First X-ray Crystal Structure Characterization, Computational Studies, and Improved Synthetic Route to the Bioactive 5-Arylimino-1,3,4-thiadiazole Derivatives
Source: Int J Mol Sci. 2023 Feb 13;24(4):3759. doi: 10.3390/ijms24043759 (PMC9965731; doi:10.3390/ijms24043759)
Supplement: Supplementary file 1 [file ijms-24-03759-s001.zip]

Archive with 1 entries (1 files):
- ijms-2186185-supplementary.pdf
